# Supplementary material for: DONSON facilitates Cdc45 and GINS chromatin association and is essential for DNA replication initiation
Source: Nucleic Acids Res. 2023 Aug 28;51(18):9748–63. doi: 10.1093/nar/gkad694 (PMC10570026; doi:10.1093/nar/gkad694)
Supplement: gkad694_Supplemental_Files [file gkad694_supplemental_files.zip]

Archive with 3 entries (3 files):
- Supp figure 1.pdf
- Supp Figure 2.pdf
- Supp Figure 3.pdf
